# Supplementary material for: Poly(alkyl-biphenyl pyridinium)-Based Anion Exchange Membranes with Alkyl Side Chains Enable High Anion Permselectivity and Monovalent Ion Flux
Source: Membranes (Basel). 2023 Feb 3;13(2):188. doi: 10.3390/membranes13020188 (PMC9967815; doi:10.3390/membranes13020188)
Supplement: Supplementary file 1 [file membranes-13-00188-s001.zip]

Archive with 1 entries (1 files):
- membranes-2141690-supplementary.pdf
